# Supplementary material for: Altered Monocyte and Lymphocyte Phenotypes Associated with Pathogenesis and Clinical Efficacy of Progestogen Therapy for Peritoneal Endometriosis in Adolescents
Source: Cells. 2024 Jul 12;13(14):1187. doi: 10.3390/cells13141187 (PMC11274988; doi:10.3390/cells13141187)
Supplement: Supplementary file 1 [file cells-13-01187-s001.zip]

Archive with 1 entries (1 files):
- cells-3001531-supplementary.pdf
